# Supplementary material for: A study of steady-state strategies for collaborative quality improvement in new retail service supply chains considering emotional factors
Source: PLoS One. 2023 Nov 15;18(11):e0294175. doi: 10.1371/journal.pone.0294175 (PMC10650987; doi:10.1371/journal.pone.0294175)
Supplement: S1 File — (ZIP) [file pone.0294175.s001.zip]

Archive with 4 entries (3 files):
- Information supporting file/XLS.m
- Information supporting file/yunxing.m
- Information supporting file/yunxing1.m
- Information supporting file/
