# Supplementary material for: A study of steady-state strategies for collaborative quality improvement in new retail service supply chains considering emotional factors
Source: PLoS One. 2023 Nov 15;18(11):e0294175. doi: 10.1371/journal.pone.0294175 (PMC10650987; doi:10.1371/journal.pone.0294175)
Supplement: S1 File — (ZIP) [file pone.0294175.s001.zip › Information supporting file/XLS.m]

function dydt=XLS(t,y,a,b,c,d,Cx,Cy,Ka,Kb,Ha,Hb,D,F,M,N,L,q)
dydt=zeros(2,1);
dydt(1)=(y(1)^a)*(F+N+L*q-Cx+Ka*Ha+D+M-(1-(y(2)^b))*c*L*q+(y(2)^b)*Kb*Hb-(Kb*Hb+c*L*q)*(y(1)*y(2))^a-(-Cx+Ka*Ha+D+M-c*L*q-Kb*Hb+F+N+c*d*L*q)*(y(1)^a)-(Kb*Hb-c*d*L*q+L*q)*(y(1)+y(2)-y(1)*y(2))^a);
dydt(2)=(y(2)^b)*(F+N+L*q-Cy+Kb*Ha+D+M-(1-(y(1)^a))*c*L*q+(y(1)^a)*Ka*Hb-(Ka*Hb+c*L*q)*(y(1)*y(2))^b-(-Cy+Kb*Ha+D+M-c*L*q-Ka*Hb+F+N+c*d*L*q)*(y(2)^b)-(Ka*Hb-c*d*L*q+L*q)*(y(1)+y(2)-y(1)*y(2))^b);
end

%ri=a,r2=b,传=c,jian=d
