# Supplementary material for: A study of steady-state strategies for collaborative quality improvement in new retail service supply chains considering emotional factors
Source: PLoS One. 2023 Nov 15;18(11):e0294175. doi: 10.1371/journal.pone.0294175 (PMC10650987; doi:10.1371/journal.pone.0294175)
Supplement: S1 File — (ZIP) [file pone.0294175.s001.zip › Information supporting file/yunxing.m]

a=0.9,b=0.8,c=0.2,d=0.2,Cx=4,Cy=4,Ka=0.4,Kb=0.3,Ha=2,Hb=2,D=1,F=1,M=0.8,N=0.5,L=1,q=0.5

for j=0.4
    for i=0.4
    [t,y]=ode45(@(t,y) XLS(t,y,a,b,c,d,Cx,Cy,Ka,Kb,Ha,Hb,D,F,M,N,L,q),[0 50],[i j]);
    plot(y(:,1),y(:,2),'b--','linewidth',1,'markersize',4);
    axis([0 1 0 1])
    set(gca,'XTick',[0:0.2:1],'YTick',[0:0.2:1])
    xlabel('$p$','interpreter','latex');
    ylabel('$e$','interpreter','latex');
    hold on  
legend('{\rm\fontsize{10.5}r}{\rm\fontsize{7.5}1}{\rm\fontsize{10.5}=1.0},{\rm\fontsize{10.5}r}{\rm\fontsize{7.5}2}{\rm\fontsize{10.5}=1.0}');
    end
end

a=0.9,b=0.9,c=0.2,d=0.2,Cx=4,Cy=4,Ka=0.4,Kb=0.4,Ha=2,Hb=2,D=1,F=1,M=0.8,N=0.5,L=1,q=0.5

for j=0.2
    for i=0.2
    [t,y]=ode45(@(t,y) XLS(t,y,a,b,c,d,Cx,Cy,Ka,Kb,Ha,Hb,D,F,M,N,L,q),[0 5],[i j]);
    plot(y(:,1),y(:,2),'r--','linewidth',1,'markersize',4);
    axis([0 1 0 1])
    set(gca,'XTick',[0:0.2:1],'YTick',[0:0.2:1])
    xlabel('$p$','interpreter','latex');
    ylabel('$e$','interpreter','latex');
    hold on  
legend('{\rm\fontsize{10.5}r}{\rm\fontsize{7.5}1}{\rm\fontsize{10.5}=1.0},{\rm\fontsize{10.5}r}{\rm\fontsize{7.5}2}{\rm\fontsize{10.5}=1.0}');
    end
end


    
 1%双理性
%a=1,b=1,c=0.2,d=0.2,Cx=5,Cy=4,Ka=0.5,Kb=0.8,Ha=2,Hb=2,D=1,F=1,M=0.8,N=0.5,L=1,q=0.5

a=1,b=1,c=0.2,d=0.2,Cx=5,Cy=4,Ka=0.5,Kb=0.5,Ha=2,Hb=2,D=1,F=1,M=0.8,N=0.5,L=1,q=0.5
for j=0.5
    [t,y]=ode45(@(t,y) XLS(t,y,a,b,c,d,Cx,Cy,Ka,Kb,Ha,Hb,D,F,M,N,L,q),[0 5],[j 0.5]);
    plot(y(:,1),y(:,2),'b','linewidth',1,'markersize',4);
    hold on    
end  
a=1,b=1.5,c=0.2,d=0.2,Cx=5,Cy=4,Ka=0.5,Kb=0.8,Ha=2,Hb=2,D=1,F=1,M=0.8,N=0.5,L=1,q=0.5
for j=0.5
    [t,y]=ode45(@(t,y) XLS(t,y,a,b,c,d,Cx,Cy,Ka,Kb,Ha,Hb,D,F,M,N,L,q),[0 5],[j 0.5]);
    plot(y(:,1),y(:,2),'g--','linewidth',1,'markersize',4);
    hold on 
    end  
a=1,b=0.6,c=0.2,d=0.2,Cx=5,Cy=4,Ka=0.5,Kb=0.8,Ha=2,Hb=2,D=1,F=1,M=0.8,N=0.5,L=1,q=0.5
for j=0.5
    [t,y]=ode45(@(t,y) XLS(t,y,a,b,c,d,Cx,Cy,Ka,Kb,Ha,Hb,D,F,M,N,L,q),[0 5],[j 0.5]);
    plot(y(:,1),y(:,2),'r.-','linewidth',1,'markersize',4);
    hold on     
end   
a=1.5,b=1,c=0.2,d=0.2,Cx=5,Cy=4,Ka=0.5,Kb=0.8,Ha=2,Hb=2,D=1,F=1,M=0.8,N=0.5,L=1,q=0.5
for j=0.5
    [t,y]=ode45(@(t,y) XLS(t,y,a,b,c,d,Cx,Cy,Ka,Kb,Ha,Hb,D,F,M,N,L,q),[0 5],[j 0.5]);
    plot(y(:,1),y(:,2),'y-.','linewidth',1,'markersize',4);
    hold on     
end   
a=0.6,b=1,c=0.2,d=0.2,Cx=5,Cy=4,Ka=0.5,Kb=0.8,Ha=2,Hb=2,D=1,F=1,M=0.8,N=0.5,L=1,q=0.5
for j=0.5
    [t,y]=ode45(@(t,y) XLS(t,y,a,b,c,d,Cx,Cy,Ka,Kb,Ha,Hb,D,F,M,N,L,q),[0 5],[j 0.5]);
    plot(y(:,1),y(:,2),'m+','linewidth',1,'markersize',4);
    hold on     
end   
a=1.5,b=1.5,c=0.2,d=0.2,Cx=5,Cy=4,Ka=0.5,Kb=0.8,Ha=2,Hb=2,D=1,F=1,M=0.8,N=0.5,L=1,q=0.5
for j=0.5
    [t,y]=ode45(@(t,y) XLS(t,y,a,b,c,d,Cx,Cy,Ka,Kb,Ha,Hb,D,F,M,N,L,q),[0 5],[j 0.5]);
    plot(y(:,1),y(:,2),'c.','linewidth',1,'markersize',4);
    axis([0 1 0 1])
    set(gca,'XTick',[0:0.2:1],'YTick',[0:0.2:1])
    xlabel('$p$','interpreter','latex');
    ylabel('$e$','interpreter','latex');
    hold on  
%legend('{\rm\fontsize{10.5}r}{\rm\fontsize{7.5}1}{\rm\fontsize{10.5}=0.8},{\rm\fontsize{10.5}r}{\rm\fontsize{7.5}2}{\rm\fontsize{10.5}=0.8}','{\rm\fontsize{10.5}r}{\rm\fontsize{7.5}1}{\rm\fontsize{10.5}=0.7},{\rm\fontsize{10.5}r}{\rm\fontsize{7.5}2}{\rm\fontsize{10.5}=0.7}','{\rm\fontsize{10.5}r}{\rm\fontsize{7.5}1}{\rm\fontsize{10.5}=0.6},{\rm\fontsize{10.5}r}{\rm\fontsize{7.5}2}{\rm\fontsize{10.5}=0.6}');
legend('{\rm\fontsize{10.5}r}{\rm\fontsize{7.5}1}{\rm\fontsize{10.5}=0.9},{\rm\fontsize{10.5}r}{\rm\fontsize{7.5}2}{\rm\fontsize{10.5}=0.9}','{\rm\fontsize{10.5}r}{\rm\fontsize{7.5}1}{\rm\fontsize{10.5}=0.8},{\rm\fontsize{10.5}r}{\rm\fontsize{7.5}2}{\rm\fontsize{10.5}=0.8}','{\rm\fontsize{10.5}r}{\rm\fontsize{7.5}1}{\rm\fontsize{10.5}=0.7},{\rm\fontsize{10.5}r}{\rm\fontsize{7.5}2}{\rm\fontsize{10.5}=0.7}','{\rm\fontsize{10.5}r}{\rm\fontsize{7.5}1}{\rm\fontsize{10.5}=0.6},{\rm\fontsize{10.5}r}{\rm\fontsize{7.5}2}{\rm\fontsize{10.5}=0.6}','{\rm\fontsize{10.5}r}{\rm\fontsize{7.5}1}{\rm\fontsize{10.5}=0.5},{\rm\fontsize{10.5}r}{\rm\fontsize{7.5}2}{\rm\fontsize{10.5}=0.5}','{\rm\fontsize{10.5}r}{\rm\fontsize{7.5}1}{\rm\fontsize{10.5}=0.4},{\rm\fontsize{10.5}r}{\rm\fontsize{7.5}2}{\rm\fontsize{10.5}=0.4}');
end

%_________________________________________________
%1双理性
a=1,b=1,c=0.2,d=0.2,Cx=5,Cy=4,Ka=0.5,Kb=0.8,Ha=2,Hb=2,D=1,F=1,M=0.8,N=0.5,L=1,q=0.5

for j=0.5
    for i=0.5
    [t,y]=ode45(@(t,y) XLS(t,y,a,b,c,d,Cx,Cy,Ka,Kb,Ha,Hb,D,F,M,N,L,q),[0 5],[i j]);
    plot(y(:,1),y(:,2),'b--','linewidth',1,'markersize',4);
    axis([0 1 0 1])
    set(gca,'XTick',[0:0.2:1],'YTick',[0:0.2:1])
    xlabel('$p$','interpreter','latex');
    ylabel('$e$','interpreter','latex');
    hold on  
legend('{\rm\fontsize{10.5}r}{\rm\fontsize{7.5}1}{\rm\fontsize{10.5}=1.0},{\rm\fontsize{10.5}r}{\rm\fontsize{7.5}2}{\rm\fontsize{10.5}=1.0}');
    end
end

%2双乐
a=0.9,b=0.9,c=0.2,d=0.2,Cx=5,Cy=4,Ka=0.5,Kb=0.5,Ha=2,Hb=2,D=1,F=1,M=0.8,N=0.5,L=1,q=0.5
for j=0.5
    [t,y]=ode45(@(t,y) XLS(t,y,a,b,c,d,Cx,Cy,Ka,Kb,Ha,Hb,D,F,M,N,L,q),[0 5],[j 0.5]);
    plot(y(:,1),y(:,2),'b','linewidth',1,'markersize',4);
    hold on    
end  
a=0.7,b=0.7,c=0.2,d=0.2,Cx=5,Cy=4,Ka=0.5,Kb=0.8,Ha=2,Hb=2,D=1,F=1,M=0.8,N=0.5,L=1,q=0.5
for j=0.5
    [t,y]=ode45(@(t,y) XLS(t,y,a,b,c,d,Cx,Cy,Ka,Kb,Ha,Hb,D,F,M,N,L,q),[0 5],[j 0.5]);
    plot(y(:,1),y(:,2),'g--','linewidth',1,'markersize',4);
    hold on 
    end  
a=0.5,b=0.5,c=0.2,d=0.2,Cx=5,Cy=4,Ka=0.5,Kb=0.8,Ha=2,Hb=2,D=1,F=1,M=0.8,N=0.5,L=1,q=0.5
for j=0.5
    [t,y]=ode45(@(t,y) XLS(t,y,a,b,c,d,Cx,Cy,Ka,Kb,Ha,Hb,D,F,M,N,L,q),[0 5],[j 0.5]);
    plot(y(:,1),y(:,2),'r.-','linewidth',1,'markersize',4);
    hold on     
end   
a=0.3,b=0.3,c=0.2,d=0.2,Cx=5,Cy=4,Ka=0.5,Kb=0.8,Ha=2,Hb=2,D=1,F=1,M=0.8,N=0.5,L=1,q=0.5
for j=0.5
    [t,y]=ode45(@(t,y) XLS(t,y,a,b,c,d,Cx,Cy,Ka,Kb,Ha,Hb,D,F,M,N,L,q),[0 5],[j 0.5]);
    plot(y(:,1),y(:,2),'m+','linewidth',1,'markersize',4);
    hold on     
end    
a=0.1,b=0.1,c=0.2,d=0.2,Cx=5,Cy=4,Ka=0.5,Kb=0.8,Ha=2,Hb=2,D=1,F=1,M=0.8,N=0.5,L=1,q=0.5
for j=0.5
    [t,y]=ode45(@(t,y) XLS(t,y,a,b,c,d,Cx,Cy,Ka,Kb,Ha,Hb,D,F,M,N,L,q),[0 5],[j 0.5]);
    plot(y(:,1),y(:,2),'c.','linewidth',1,'markersize',4);
    axis([0 1 0 1])
    set(gca,'XTick',[0:0.2:1],'YTick',[0:0.2:1])
    xlabel('$p$','interpreter','latex');
    ylabel('$e$','interpreter','latex');
    hold on  
%legend('{\rm\fontsize{10.5}r}{\rm\fontsize{7.5}1}{\rm\fontsize{10.5}=0.8},{\rm\fontsize{10.5}r}{\rm\fontsize{7.5}2}{\rm\fontsize{10.5}=0.8}','{\rm\fontsize{10.5}r}{\rm\fontsize{7.5}1}{\rm\fontsize{10.5}=0.7},{\rm\fontsize{10.5}r}{\rm\fontsize{7.5}2}{\rm\fontsize{10.5}=0.7}','{\rm\fontsize{10.5}r}{\rm\fontsize{7.5}1}{\rm\fontsize{10.5}=0.6},{\rm\fontsize{10.5}r}{\rm\fontsize{7.5}2}{\rm\fontsize{10.5}=0.6}');
legend('{\rm\fontsize{10.5}r}{\rm\fontsize{7.5}1}{\rm\fontsize{10.5}=0.9},{\rm\fontsize{10.5}r}{\rm\fontsize{7.5}2}{\rm\fontsize{10.5}=0.9}','{\rm\fontsize{10.5}r}{\rm\fontsize{7.5}1}{\rm\fontsize{10.5}=0.7},{\rm\fontsize{10.5}r}{\rm\fontsize{7.5}2}{\rm\fontsize{10.5}=0.7}','{\rm\fontsize{10.5}r}{\rm\fontsize{7.5}1}{\rm\fontsize{10.5}=0.5},{\rm\fontsize{10.5}r}{\rm\fontsize{7.5}2}{\rm\fontsize{10.5}=0.5}','{\rm\fontsize{10.5}r}{\rm\fontsize{7.5}1}{\rm\fontsize{10.5}=0.3},{\rm\fontsize{10.5}r}{\rm\fontsize{7.5}2}{\rm\fontsize{10.5}=0.3}','{\rm\fontsize{10.5}r}{\rm\fontsize{7.5}1}{\rm\fontsize{10.5}=0.1},{\rm\fontsize{10.5}r}{\rm\fontsize{7.5}2}{\rm\fontsize{10.5}=0.1}');
end

%3双乐
a=2,b=2,c=0.2,d=0.2,Cx=5,Cy=4,Ka=0.5,Kb=0.5,Ha=2,Hb=2,D=1,F=1,M=0.8,N=0.5,L=1,q=0.5
for j=0.5
    [t,y]=ode45(@(t,y) XLS(t,y,a,b,c,d,Cx,Cy,Ka,Kb,Ha,Hb,D,F,M,N,L,q),[0 5],[j 0.5]);
    plot(y(:,1),y(:,2),'b','linewidth',1,'markersize',4);
    hold on    
end  
a=3,b=3,c=0.2,d=0.2,Cx=5,Cy=4,Ka=0.5,Kb=0.8,Ha=2,Hb=2,D=1,F=1,M=0.8,N=0.5,L=1,q=0.5
for j=0.5
    [t,y]=ode45(@(t,y) XLS(t,y,a,b,c,d,Cx,Cy,Ka,Kb,Ha,Hb,D,F,M,N,L,q),[0 5],[j 0.5]);
    plot(y(:,1),y(:,2),'g--','linewidth',1,'markersize',4);
    hold on 
    end  
a=4,b=4,c=0.2,d=0.2,Cx=5,Cy=4,Ka=0.5,Kb=0.8,Ha=2,Hb=2,D=1,F=1,M=0.8,N=0.5,L=1,q=0.5
for j=0.5
    [t,y]=ode45(@(t,y) XLS(t,y,a,b,c,d,Cx,Cy,Ka,Kb,Ha,Hb,D,F,M,N,L,q),[0 5],[j 0.5]);
    plot(y(:,1),y(:,2),'r.-','linewidth',1,'markersize',4);
    hold on     
end   
a=5,b=5,c=0.2,d=0.2,Cx=5,Cy=4,Ka=0.5,Kb=0.8,Ha=2,Hb=2,D=1,F=1,M=0.8,N=0.5,L=1,q=0.5
for j=0.5
    [t,y]=ode45(@(t,y) XLS(t,y,a,b,c,d,Cx,Cy,Ka,Kb,Ha,Hb,D,F,M,N,L,q),[0 5],[j 0.5]);
    plot(y(:,1),y(:,2),'m+','linewidth',1,'markersize',4);
    hold on     
end    
a=6,b=6,c=0.2,d=0.2,Cx=5,Cy=4,Ka=0.5,Kb=0.8,Ha=2,Hb=2,D=1,F=1,M=0.8,N=0.5,L=1,q=0.5
for j=0.5
    [t,y]=ode45(@(t,y) XLS(t,y,a,b,c,d,Cx,Cy,Ka,Kb,Ha,Hb,D,F,M,N,L,q),[0 5],[j 0.5]);
    plot(y(:,1),y(:,2),'c.','linewidth',1,'markersize',4);
    axis([0 1 0 1])
    set(gca,'XTick',[0:0.2:1],'YTick',[0:0.2:1])
    xlabel('$p$','interpreter','latex');
    ylabel('$e$','interpreter','latex');
    hold on  
%legend('{\rm\fontsize{10.5}r}{\rm\fontsize{7.5}1}{\rm\fontsize{10.5}=0.8},{\rm\fontsize{10.5}r}{\rm\fontsize{7.5}2}{\rm\fontsize{10.5}=0.8}','{\rm\fontsize{10.5}r}{\rm\fontsize{7.5}1}{\rm\fontsize{10.5}=0.7},{\rm\fontsize{10.5}r}{\rm\fontsize{7.5}2}{\rm\fontsize{10.5}=0.7}','{\rm\fontsize{10.5}r}{\rm\fontsize{7.5}1}{\rm\fontsize{10.5}=0.6},{\rm\fontsize{10.5}r}{\rm\fontsize{7.5}2}{\rm\fontsize{10.5}=0.6}');
legend('{\rm\fontsize{10.5}r}{\rm\fontsize{7.5}1}{\rm\fontsize{10.5}=2.0},{\rm\fontsize{10.5}r}{\rm\fontsize{7.5}2}{\rm\fontsize{10.5}=2.0}','{\rm\fontsize{10.5}r}{\rm\fontsize{7.5}1}{\rm\fontsize{10.5}=3.0},{\rm\fontsize{10.5}r}{\rm\fontsize{7.5}2}{\rm\fontsize{10.5}=3.0}','{\rm\fontsize{10.5}r}{\rm\fontsize{7.5}1}{\rm\fontsize{10.5}=4.0},{\rm\fontsize{10.5}r}{\rm\fontsize{7.5}2}{\rm\fontsize{10.5}=4.0}','{\rm\fontsize{10.5}r}{\rm\fontsize{7.5}1}{\rm\fontsize{10.5}=5.0},{\rm\fontsize{10.5}r}{\rm\fontsize{7.5}2}{\rm\fontsize{10.5}=5.0}','{\rm\fontsize{10.5}r}{\rm\fontsize{7.5}1}{\rm\fontsize{10.5}=6.0},{\rm\fontsize{10.5}r}{\rm\fontsize{7.5}2}{\rm\fontsize{10.5}=6.0}');
end

%4lebei
%1.4.1beile
a=0.6,b=1.5,c=0.2,d=0.2,Cx=5,Cy=4,Ka=0.5,Kb=0.8,Ha=2,Hb=2,D=1,F=1,M=0.8,N=0.5,L=1,q=0.5
for j=0.45
    [t,y]=ode45(@(t,y) XLS(t,y,a,b,c,d,Cx,Cy,Ka,Kb,Ha,Hb,D,F,M,N,L,q),[0 5],[j 0.5]);
    plot(y(:,1),y(:,2),'b','linewidth',1,'markersize',4);
    hold on     
end  
a=0.6,b=2,c=0.2,d=0.2,Cx=5,Cy=4,Ka=0.5,Kb=0.8,Ha=2,Hb=2,D=1,F=1,M=0.8,N=0.5,L=1,q=0.5
for j=0.5
    [t,y]=ode45(@(t,y) XLS(t,y,a,b,c,d,Cx,Cy,Ka,Kb,Ha,Hb,D,F,M,N,L,q),[0 5],[j 0.5]);
    plot(y(:,1),y(:,2),'g--','linewidth',1,'markersize',4);
    hold on     
end  
a=0.8,b=3,c=0.2,d=0.2,Cx=5,Cy=4,Ka=0.5,Kb=0.8,Ha=2,Hb=2,D=1,F=1,M=0.8,N=0.5,L=1,q=0.5
for j=0.5
    [t,y]=ode45(@(t,y) XLS(t,y,a,b,c,d,Cx,Cy,Ka,Kb,Ha,Hb,D,F,M,N,L,q),[0 5],[j 0.5]);
    plot(y(:,1),y(:,2),'r+','linewidth',1,'markersize',4);
    %axis([0 0.4 0 0.9])
    set(gca,'XTick',[0:0.2:1],'YTick',[0:0.2:1])
    xlabel('$p$','interpreter','latex');
    ylabel('$e$','interpreter','latex');
    hold on  
legend('{\rm\fontsize{10.5}r}{\rm\fontsize{7.5}1}{\rm\fontsize{10.5}=0.8},{\rm\fontsize{10.5}r}{\rm\fontsize{7.5}2}{\rm\fontsize{10.5}=1.2}','{\rm\fontsize{10.5}r}{\rm\fontsize{7.5}1}{\rm\fontsize{10.5}=0.8},{\rm\fontsize{10.5}r}{\rm\fontsize{7.5}2}{\rm\fontsize{10.5}=2.2}','{\rm\fontsize{10.5}r}{\rm\fontsize{7.5}1}{\rm\fontsize{10.5}=0.8},{\rm\fontsize{10.5}r}{\rm\fontsize{7.5}2}{\rm\fontsize{10.5}=3.2}');
end
