# Supplementary material for: A study of steady-state strategies for collaborative quality improvement in new retail service supply chains considering emotional factors
Source: PLoS One. 2023 Nov 15;18(11):e0294175. doi: 10.1371/journal.pone.0294175 (PMC10650987; doi:10.1371/journal.pone.0294175)
Supplement: S1 File — (ZIP) [file pone.0294175.s001.zip › Information supporting file/yunxing1.m]

%理性
a=1,b=1,c=0.2,d=0.2,Cx=4,Cy=4,Ka=0.4,Kb=0.3,Ha=2,Hb=2,D=1,F=1,M=0.8,N=0.5,L=1,q=0.5

for j=0.4
    for i=0.4
    [t,y]=ode45(@(t,y) XLS(t,y,a,b,c,d,Cx,Cy,Ka,Kb,Ha,Hb,D,F,M,N,L,q),[0 50],[i j]);
    plot(y(:,1),y(:,2),'b--','linewidth',1,'markersize',4);
    axis([0 1 0 1])
    set(gca,'XTick',[0:0.2:1],'YTick',[0:0.2:1])
    xlabel('$p$','interpreter','latex');
    ylabel('$e$','interpreter','latex');
    hold on  
legend('{\rm\fontsize{10.5}r}{\rm\fontsize{7.5}1}{\rm\fontsize{10.5}=1.0},{\rm\fontsize{10.5}r}{\rm\fontsize{7.5}2}{\rm\fontsize{10.5}=1.0}');
    end
end

%2双乐
a=0.8,b=0.8,c=0.2,d=0.2,Cx=4,Cy=4,Ka=0.4,Kb=0.3,Ha=2,Hb=2,D=1,F=1,M=0.8,N=0.5,L=1,q=0.5
for j=0.4
    [t,y]=ode45(@(t,y) XLS(t,y,a,b,c,d,Cx,Cy,Ka,Kb,Ha,Hb,D,F,M,N,L,q),[0 50],[j 0.4]);
    plot(y(:,1),y(:,2),'b','linewidth',1,'markersize',4);
    hold on    
end  
a=0.6,b=0.6,c=0.2,d=0.2,Cx=4,Cy=4,Ka=0.4,Kb=0.3,Ha=2,Hb=2,D=1,F=1,M=0.8,N=0.5,L=1,q=0.5
for j=0.4
    [t,y]=ode45(@(t,y) XLS(t,y,a,b,c,d,Cx,Cy,Ka,Kb,Ha,Hb,D,F,M,N,L,q),[0 50],[j 0.4]);
    plot(y(:,1),y(:,2),'g--','linewidth',1,'markersize',4);
    hold on 
    end  
a=0.4,b=0.4,c=0.2,d=0.2,Cx=4,Cy=4,Ka=0.4,Kb=0.3,Ha=2,Hb=2,D=1,F=1,M=0.8,N=0.5,L=1,q=0.5
for j=0.4
    [t,y]=ode45(@(t,y) XLS(t,y,a,b,c,d,Cx,Cy,Ka,Kb,Ha,Hb,D,F,M,N,L,q),[0 500],[j 0.4]);
    plot(y(:,1),y(:,2),'r.-','linewidth',1,'markersize',4);
    hold on     
end   
a=0.8,b=0.9,c=0.2,d=0.2,Cx=4,Cy=4,Ka=0.4,Kb=0.3,Ha=2,Hb=2,D=1,F=1,M=0.8,N=0.5,L=1,q=0.5
for j=0.4
    [t,y]=ode45(@(t,y) XLS(t,y,a,b,c,d,Cx,Cy,Ka,Kb,Ha,Hb,D,F,M,N,L,q),[0 50],[j 0.4]);
    plot(y(:,1),y(:,2),'m+','linewidth',1,'markersize',4);
    hold on     
end    
a=0.9,b=0.8,c=0.2,d=0.2,Cx=4,Cy=4,Ka=0.4,Kb=0.3,Ha=2,Hb=2,D=1,F=1,M=0.8,N=0.5,L=1,q=0.5
for j=0.4
    [t,y]=ode45(@(t,y) XLS(t,y,a,b,c,d,Cx,Cy,Ka,Kb,Ha,Hb,D,F,M,N,L,q),[0 50],[j 0.4]);
    plot(y(:,1),y(:,2),'y-.','linewidth',1,'markersize',4);
    axis([0 1 0 1])
    set(gca,'XTick',[0:0.2:1],'YTick',[0:0.2:1])
    xlabel('$p$','interpreter','latex');
    ylabel('$e$','interpreter','latex');
    hold on  
%legend('{\rm\fontsize{10.5}r}{\rm\fontsize{7.5}1}{\rm\fontsize{10.5}=0.8},{\rm\fontsize{10.5}r}{\rm\fontsize{7.5}2}{\rm\fontsize{10.5}=0.8}','{\rm\fontsize{10.5}r}{\rm\fontsize{7.5}1}{\rm\fontsize{10.5}=0.7},{\rm\fontsize{10.5}r}{\rm\fontsize{7.5}2}{\rm\fontsize{10.5}=0.7}','{\rm\fontsize{10.5}r}{\rm\fontsize{7.5}1}{\rm\fontsize{10.5}=0.6},{\rm\fontsize{10.5}r}{\rm\fontsize{7.5}2}{\rm\fontsize{10.5}=0.6}');
legend('{\rm\fontsize{10.5}r}{\rm\fontsize{7.5}1}{\rm\fontsize{10.5}=0.8},{\rm\fontsize{10.5}r}{\rm\fontsize{7.5}2}{\rm\fontsize{10.5}=0.8}','{\rm\fontsize{10.5}r}{\rm\fontsize{7.5}1}{\rm\fontsize{10.5}=0.6},{\rm\fontsize{10.5}r}{\rm\fontsize{7.5}2}{\rm\fontsize{10.5}=0.6}','{\rm\fontsize{10.5}r}{\rm\fontsize{7.5}1}{\rm\fontsize{10.5}=0.4},{\rm\fontsize{10.5}r}{\rm\fontsize{7.5}2}{\rm\fontsize{10.5}=0.4}','{\rm\fontsize{10.5}r}{\rm\fontsize{7.5}1}{\rm\fontsize{10.5}=0.8},{\rm\fontsize{10.5}r}{\rm\fontsize{7.5}2}{\rm\fontsize{10.5}=0.9}','{\rm\fontsize{10.5}r}{\rm\fontsize{7.5}1}{\rm\fontsize{10.5}=0.9},{\rm\fontsize{10.5}r}{\rm\fontsize{7.5}2}{\rm\fontsize{10.5}=0.8}');
end

%3双bei
a=2,b=2,c=0.2,d=0.2,Cx=4,Cy=4,Ka=0.4,Kb=0.3,Ha=2,Hb=2,D=1,F=1,M=0.8,N=0.5,L=1,q=0.5
for j=0.4
    [t,y]=ode45(@(t,y) XLS(t,y,a,b,c,d,Cx,Cy,Ka,Kb,Ha,Hb,D,F,M,N,L,q),[0 50],[j 0.4]);
    plot(y(:,1),y(:,2),'b','linewidth',1,'markersize',4);
    hold on    
end  
a=3,b=3,c=0.2,d=0.2,Cx=4,Cy=4,Ka=0.4,Kb=0.3,Ha=2,Hb=2,D=1,F=1,M=0.8,N=0.5,L=1,q=0.5
for j=0.4
    [t,y]=ode45(@(t,y) XLS(t,y,a,b,c,d,Cx,Cy,Ka,Kb,Ha,Hb,D,F,M,N,L,q),[0 50],[j 0.4]);
    plot(y(:,1),y(:,2),'g--','linewidth',1,'markersize',4);
    hold on 
    end  
a=4,b=4,c=0.2,d=0.2,Cx=4,Cy=4,Ka=0.4,Kb=0.3,Ha=2,Hb=2,D=1,F=1,M=0.8,N=0.5,L=1,q=0.5
for j=0.4
    [t,y]=ode45(@(t,y) XLS(t,y,a,b,c,d,Cx,Cy,Ka,Kb,Ha,Hb,D,F,M,N,L,q),[0 50],[j 0.4]);
    plot(y(:,1),y(:,2),'r.-','linewidth',1,'markersize',4);
    hold on     
end   
a=2,b=3,c=0.2,d=0.2,Cx=4,Cy=4,Ka=0.4,Kb=0.3,Ha=2,Hb=2,D=1,F=1,M=0.8,N=0.5,L=1,q=0.5
for j=0.4
    [t,y]=ode45(@(t,y) XLS(t,y,a,b,c,d,Cx,Cy,Ka,Kb,Ha,Hb,D,F,M,N,L,q),[0 50],[j 0.4]);
    plot(y(:,1),y(:,2),'m+','linewidth',1,'markersize',4);
    hold on     
end    
a=3,b=2,c=0.2,d=0.2,Cx=4,Cy=4,Ka=0.4,Kb=0.3,Ha=2,Hb=2,D=1,F=1,M=0.8,N=0.5,L=1,q=0.5
for j=0.4
    [t,y]=ode45(@(t,y) XLS(t,y,a,b,c,d,Cx,Cy,Ka,Kb,Ha,Hb,D,F,M,N,L,q),[0 100],[j 0.4]);
    plot(y(:,1),y(:,2),'y-.','linewidth',1,'markersize',4);
    axis([0 1 0 1])
    set(gca,'XTick',[0:0.2:1],'YTick',[0:0.2:1])
    xlabel('$p$','interpreter','latex');
    ylabel('$e$','interpreter','latex');
    hold on  
%legend('{\rm\fontsize{10.5}r}{\rm\fontsize{7.5}1}{\rm\fontsize{10.5}=0.8},{\rm\fontsize{10.5}r}{\rm\fontsize{7.5}2}{\rm\fontsize{10.5}=0.8}','{\rm\fontsize{10.5}r}{\rm\fontsize{7.5}1}{\rm\fontsize{10.5}=0.7},{\rm\fontsize{10.5}r}{\rm\fontsize{7.5}2}{\rm\fontsize{10.5}=0.7}','{\rm\fontsize{10.5}r}{\rm\fontsize{7.5}1}{\rm\fontsize{10.5}=0.6},{\rm\fontsize{10.5}r}{\rm\fontsize{7.5}2}{\rm\fontsize{10.5}=0.6}');
legend('{\rm\fontsize{10.5}r}{\rm\fontsize{7.5}1}{\rm\fontsize{10.5}=2.0},{\rm\fontsize{10.5}r}{\rm\fontsize{7.5}2}{\rm\fontsize{10.5}=2.0}','{\rm\fontsize{10.5}r}{\rm\fontsize{7.5}1}{\rm\fontsize{10.5}=3.0},{\rm\fontsize{10.5}r}{\rm\fontsize{7.5}2}{\rm\fontsize{10.5}=3.0}','{\rm\fontsize{10.5}r}{\rm\fontsize{7.5}1}{\rm\fontsize{10.5}=4.0},{\rm\fontsize{10.5}r}{\rm\fontsize{7.5}2}{\rm\fontsize{10.5}=4.0}','{\rm\fontsize{10.5}r}{\rm\fontsize{7.5}1}{\rm\fontsize{10.5}=2.0},{\rm\fontsize{10.5}r}{\rm\fontsize{7.5}2}{\rm\fontsize{10.5}=3.0}','{\rm\fontsize{10.5}r}{\rm\fontsize{7.5}1}{\rm\fontsize{10.5}=3.0},{\rm\fontsize{10.5}r}{\rm\fontsize{7.5}2}{\rm\fontsize{10.5}=2.0}');
end

%4乐悲
a=0.9,b=1.1,c=0.2,d=0.2,Cx=4,Cy=4,Ka=0.4,Kb=0.3,Ha=2,Hb=2,D=1,F=1,M=0.8,N=0.5,L=1,q=0.5
for j=0.4
    [t,y]=ode45(@(t,y) XLS(t,y,a,b,c,d,Cx,Cy,Ka,Kb,Ha,Hb,D,F,M,N,L,q),[0 20],[j 0.4]);
    plot(y(:,1),y(:,2),'b','linewidth',1,'markersize',4);
    hold on    
end  
a=0.8,b=1.1,c=0.2,d=0.2,Cx=4,Cy=4,Ka=0.4,Kb=0.3,Ha=2,Hb=2,D=1,F=1,M=0.8,N=0.5,L=1,q=0.5
for j=0.4
    [t,y]=ode45(@(t,y) XLS(t,y,a,b,c,d,Cx,Cy,Ka,Kb,Ha,Hb,D,F,M,N,L,q),[0 10],[j 0.4]);
    plot(y(:,1),y(:,2),'g--','linewidth',1,'markersize',4);
    hold on 
    end  
a=0.7,b=1.1,c=0.2,d=0.2,Cx=4,Cy=4,Ka=0.4,Kb=0.3,Ha=2,Hb=2,D=1,F=1,M=0.8,N=0.5,L=1,q=0.5
for j=0.4
    [t,y]=ode45(@(t,y) XLS(t,y,a,b,c,d,Cx,Cy,Ka,Kb,Ha,Hb,D,F,M,N,L,q),[0 10],[j 0.4]);
    plot(y(:,1),y(:,2),'r.-','linewidth',1,'markersize',4);
    hold on     
end   
a=0.7,b=1.2,c=0.2,d=0.2,Cx=4,Cy=4,Ka=0.4,Kb=0.3,Ha=2,Hb=2,D=1,F=1,M=0.8,N=0.5,L=1,q=0.5
for j=0.4
    [t,y]=ode45(@(t,y) XLS(t,y,a,b,c,d,Cx,Cy,Ka,Kb,Ha,Hb,D,F,M,N,L,q),[0 10],[j 0.4]);
    plot(y(:,1),y(:,2),'m+','linewidth',1,'markersize',4);
    hold on     
end    
a=0.7,b=1.3,c=0.2,d=0.2,Cx=4,Cy=4,Ka=0.4,Kb=0.3,Ha=2,Hb=2,D=1,F=1,M=0.8,N=0.5,L=1,q=0.5
for j=0.4
    [t,y]=ode45(@(t,y) XLS(t,y,a,b,c,d,Cx,Cy,Ka,Kb,Ha,Hb,D,F,M,N,L,q),[0 10],[j 0.4]);
    plot(y(:,1),y(:,2),'y-.','linewidth',1,'markersize',4);
    axis([0 1 0 1])
    set(gca,'XTick',[0:0.2:1],'YTick',[0:0.2:1])
    xlabel('$p$','interpreter','latex');
    ylabel('$e$','interpreter','latex');
    hold on  
%legend('{\rm\fontsize{10.5}r}{\rm\fontsize{7.5}1}{\rm\fontsize{10.5}=0.8},{\rm\fontsize{10.5}r}{\rm\fontsize{7.5}2}{\rm\fontsize{10.5}=0.8}','{\rm\fontsize{10.5}r}{\rm\fontsize{7.5}1}{\rm\fontsize{10.5}=0.7},{\rm\fontsize{10.5}r}{\rm\fontsize{7.5}2}{\rm\fontsize{10.5}=0.7}','{\rm\fontsize{10.5}r}{\rm\fontsize{7.5}1}{\rm\fontsize{10.5}=0.6},{\rm\fontsize{10.5}r}{\rm\fontsize{7.5}2}{\rm\fontsize{10.5}=0.6}');
legend('{\rm\fontsize{10.5}r}{\rm\fontsize{7.5}1}{\rm\fontsize{10.5}=0.9},{\rm\fontsize{10.5}r}{\rm\fontsize{7.5}2}{\rm\fontsize{10.5}=1.1}','{\rm\fontsize{10.5}r}{\rm\fontsize{7.5}1}{\rm\fontsize{10.5}=0.8},{\rm\fontsize{10.5}r}{\rm\fontsize{7.5}2}{\rm\fontsize{10.5}=1.1}','{\rm\fontsize{10.5}r}{\rm\fontsize{7.5}1}{\rm\fontsize{10.5}=0.7},{\rm\fontsize{10.5}r}{\rm\fontsize{7.5}2}{\rm\fontsize{10.5}=1.1}','{\rm\fontsize{10.5}r}{\rm\fontsize{7.5}1}{\rm\fontsize{10.5}=0.7},{\rm\fontsize{10.5}r}{\rm\fontsize{7.5}2}{\rm\fontsize{10.5}=1.2}','{\rm\fontsize{10.5}r}{\rm\fontsize{7.5}1}{\rm\fontsize{10.5}=0.7},{\rm\fontsize{10.5}r}{\rm\fontsize{7.5}2}{\rm\fontsize{10.5}=1.3}');
end

%5悲乐
a=3,b=0.8,c=0.2,d=0.2,Cx=4,Cy=4,Ka=0.4,Kb=0.3,Ha=2,Hb=2,D=1,F=1,M=0.8,N=0.5,L=1,q=0.5
for j=0.4
    [t,y]=ode45(@(t,y) XLS(t,y,a,b,c,d,Cx,Cy,Ka,Kb,Ha,Hb,D,F,M,N,L,q),[0 50],[j 0.4]);
    plot(y(:,1),y(:,2),'b','linewidth',1,'markersize',4);
    hold on    
end  
a=4,b=0.8,c=0.2,d=0.2,Cx=4,Cy=4,Ka=0.4,Kb=0.3,Ha=2,Hb=2,D=1,F=1,M=0.8,N=0.5,L=1,q=0.5
for j=0.4
    [t,y]=ode45(@(t,y) XLS(t,y,a,b,c,d,Cx,Cy,Ka,Kb,Ha,Hb,D,F,M,N,L,q),[0 50],[j 0.4]);
    plot(y(:,1),y(:,2),'g--','linewidth',1,'markersize',4);
    hold on 
    end  
a=5,b=0.8,c=0.2,d=0.2,Cx=4,Cy=4,Ka=0.4,Kb=0.3,Ha=2,Hb=2,D=1,F=1,M=0.8,N=0.5,L=1,q=0.5
for j=0.4
    [t,y]=ode45(@(t,y) XLS(t,y,a,b,c,d,Cx,Cy,Ka,Kb,Ha,Hb,D,F,M,N,L,q),[0 50],[j 0.4]);
    plot(y(:,1),y(:,2),'r.-','linewidth',1,'markersize',4);
    hold on     
end   
a=5,b=0.5,c=0.2,d=0.2,Cx=4,Cy=4,Ka=0.4,Kb=0.3,Ha=2,Hb=2,D=1,F=1,M=0.8,N=0.5,L=1,q=0.5
for j=0.4
    [t,y]=ode45(@(t,y) XLS(t,y,a,b,c,d,Cx,Cy,Ka,Kb,Ha,Hb,D,F,M,N,L,q),[0 50],[j 0.4]);
    plot(y(:,1),y(:,2),'m+','linewidth',1,'markersize',4);
    hold on     
end    
a=5,b=0.2,c=0.2,d=0.2,Cx=4,Cy=4,Ka=0.4,Kb=0.3,Ha=2,Hb=2,D=1,F=1,M=0.8,N=0.5,L=1,q=0.5
for j=0.4
    [t,y]=ode45(@(t,y) XLS(t,y,a,b,c,d,Cx,Cy,Ka,Kb,Ha,Hb,D,F,M,N,L,q),[0 50],[j 0.4]);
    plot(y(:,1),y(:,2),'k-.','linewidth',1,'markersize',4);
    axis([0 1 0 1])
    set(gca,'XTick',[0:0.2:1],'YTick',[0:0.2:1])
    xlabel('$p$','interpreter','latex');
    ylabel('$e$','interpreter','latex');
    hold on  
%legend('{\rm\fontsize{10.5}r}{\rm\fontsize{7.5}1}{\rm\fontsize{10.5}=0.8},{\rm\fontsize{10.5}r}{\rm\fontsize{7.5}2}{\rm\fontsize{10.5}=0.8}','{\rm\fontsize{10.5}r}{\rm\fontsize{7.5}1}{\rm\fontsize{10.5}=0.7},{\rm\fontsize{10.5}r}{\rm\fontsize{7.5}2}{\rm\fontsize{10.5}=0.7}','{\rm\fontsize{10.5}r}{\rm\fontsize{7.5}1}{\rm\fontsize{10.5}=0.6},{\rm\fontsize{10.5}r}{\rm\fontsize{7.5}2}{\rm\fontsize{10.5}=0.6}');
legend('{\rm\fontsize{10.5}r}{\rm\fontsize{7.5}1}{\rm\fontsize{10.5}=3.0},{\rm\fontsize{10.5}r}{\rm\fontsize{7.5}2}{\rm\fontsize{10.5}=0.8}','{\rm\fontsize{10.5}r}{\rm\fontsize{7.5}1}{\rm\fontsize{10.5}=4.0},{\rm\fontsize{10.5}r}{\rm\fontsize{7.5}2}{\rm\fontsize{10.5}=0.8}','{\rm\fontsize{10.5}r}{\rm\fontsize{7.5}1}{\rm\fontsize{10.5}=5.0},{\rm\fontsize{10.5}r}{\rm\fontsize{7.5}2}{\rm\fontsize{10.5}=0.8}','{\rm\fontsize{10.5}r}{\rm\fontsize{7.5}1}{\rm\fontsize{10.5}=5.0},{\rm\fontsize{10.5}r}{\rm\fontsize{7.5}2}{\rm\fontsize{10.5}=0.5}','{\rm\fontsize{10.5}r}{\rm\fontsize{7.5}1}{\rm\fontsize{10.5}=5.0},{\rm\fontsize{10.5}r}{\rm\fontsize{7.5}2}{\rm\fontsize{10.5}=0.2}');
end

%6情绪理性
a=0.9,b=1,c=0.2,d=0.2,Cx=4,Cy=4,Ka=0.4,Kb=0.3,Ha=2,Hb=2,D=1,F=1,M=0.8,N=0.5,L=1,q=0.5
for j=0.4
    [t,y]=ode45(@(t,y) XLS(t,y,a,b,c,d,Cx,Cy,Ka,Kb,Ha,Hb,D,F,M,N,L,q),[0 50],[j 0.4]);
    plot(y(:,1),y(:,2),'b','linewidth',1,'markersize',4);
    hold on    
end  
a=0.85,b=1,c=0.2,d=0.2,Cx=4,Cy=4,Ka=0.4,Kb=0.3,Ha=2,Hb=2,D=1,F=1,M=0.8,N=0.5,L=1,q=0.5
for j=0.4
    [t,y]=ode45(@(t,y) XLS(t,y,a,b,c,d,Cx,Cy,Ka,Kb,Ha,Hb,D,F,M,N,L,q),[0 50],[j 0.4]);
    plot(y(:,1),y(:,2),'g--','linewidth',1,'markersize',4);
    hold on 
    end  
a=0.8,b=1,c=0.2,d=0.2,Cx=4,Cy=4,Ka=0.4,Kb=0.3,Ha=2,Hb=2,D=1,F=1,M=0.8,N=0.5,L=1,q=0.5
for j=0.4
    [t,y]=ode45(@(t,y) XLS(t,y,a,b,c,d,Cx,Cy,Ka,Kb,Ha,Hb,D,F,M,N,L,q),[0 20],[j 0.4]);
    plot(y(:,1),y(:,2),'r.-','linewidth',1,'markersize',4);
    hold on     
end   
a=3,b=1,c=0.2,d=0.2,Cx=4,Cy=4,Ka=0.4,Kb=0.3,Ha=2,Hb=2,D=1,F=1,M=0.8,N=0.5,L=1,q=0.5
for j=0.4
    [t,y]=ode45(@(t,y) XLS(t,y,a,b,c,d,Cx,Cy,Ka,Kb,Ha,Hb,D,F,M,N,L,q),[0 50],[j 0.4]);
    plot(y(:,1),y(:,2),'m+','linewidth',1,'markersize',4);
    hold on     
end    
a=4,b=1,c=0.2,d=0.2,Cx=4,Cy=4,Ka=0.4,Kb=0.3,Ha=2,Hb=2,D=1,F=1,M=0.8,N=0.5,L=1,q=0.5
for j=0.4
    [t,y]=ode45(@(t,y) XLS(t,y,a,b,c,d,Cx,Cy,Ka,Kb,Ha,Hb,D,F,M,N,L,q),[0 50],[j 0.4]);
    plot(y(:,1),y(:,2),'c.','linewidth',1,'markersize',4);
    hold on     
end    
a=5,b=1,c=0.2,d=0.2,Cx=4,Cy=4,Ka=0.4,Kb=0.3,Ha=2,Hb=2,D=1,F=1,M=0.8,N=0.5,L=1,q=0.5
for j=0.4
    [t,y]=ode45(@(t,y) XLS(t,y,a,b,c,d,Cx,Cy,Ka,Kb,Ha,Hb,D,F,M,N,L,q),[0 50],[j 0.4]);
    plot(y(:,1),y(:,2),'k-.','linewidth',1,'markersize',4);
    axis([0 1 0 1])
    set(gca,'XTick',[0:0.2:1],'YTick',[0:0.2:1])
    xlabel('$p$','interpreter','latex');
    ylabel('$e$','interpreter','latex');
    hold on  
%legend('{\rm\fontsize{10.5}r}{\rm\fontsize{7.5}1}{\rm\fontsize{10.5}=0.8},{\rm\fontsize{10.5}r}{\rm\fontsize{7.5}2}{\rm\fontsize{10.5}=0.8}','{\rm\fontsize{10.5}r}{\rm\fontsize{7.5}1}{\rm\fontsize{10.5}=0.7},{\rm\fontsize{10.5}r}{\rm\fontsize{7.5}2}{\rm\fontsize{10.5}=0.7}','{\rm\fontsize{10.5}r}{\rm\fontsize{7.5}1}{\rm\fontsize{10.5}=0.6},{\rm\fontsize{10.5}r}{\rm\fontsize{7.5}2}{\rm\fontsize{10.5}=0.6}');
legend('{\rm\fontsize{10.5}r}{\rm\fontsize{7.5}1}{\rm\fontsize{10.5}=0.9},{\rm\fontsize{10.5}r}{\rm\fontsize{7.5}2}{\rm\fontsize{10.5}=1.0}','{\rm\fontsize{10.5}r}{\rm\fontsize{7.5}1}{\rm\fontsize{10.5}=0.85},{\rm\fontsize{10.5}r}{\rm\fontsize{7.5}2}{\rm\fontsize{10.5}=1.0}','{\rm\fontsize{10.5}r}{\rm\fontsize{7.5}1}{\rm\fontsize{10.5}=0.8},{\rm\fontsize{10.5}r}{\rm\fontsize{7.5}2}{\rm\fontsize{10.5}=1.0}','{\rm\fontsize{10.5}r}{\rm\fontsize{7.5}1}{\rm\fontsize{10.5}=3.0},{\rm\fontsize{10.5}r}{\rm\fontsize{7.5}2}{\rm\fontsize{10.5}=1.0}','{\rm\fontsize{10.5}r}{\rm\fontsize{7.5}1}{\rm\fontsize{10.5}=4.0},{\rm\fontsize{10.5}r}{\rm\fontsize{7.5}2}{\rm\fontsize{10.5}=1.0}','{\rm\fontsize{10.5}r}{\rm\fontsize{7.5}1}{\rm\fontsize{10.5}=5.0},{\rm\fontsize{10.5}r}{\rm\fontsize{7.5}2}{\rm\fontsize{10.5}=1.0}');
end

%7理性情绪
a=1,b=3,c=0.2,d=0.2,Cx=4,Cy=4,Ka=0.4,Kb=0.3,Ha=2,Hb=2,D=1,F=1,M=0.8,N=0.5,L=1,q=0.5
for j=0.4
    [t,y]=ode45(@(t,y) XLS(t,y,a,b,c,d,Cx,Cy,Ka,Kb,Ha,Hb,D,F,M,N,L,q),[0 50],[j 0.4]);
    plot(y(:,1),y(:,2),'b','linewidth',1,'markersize',4);
    hold on    
end  
a=1,b=5,c=0.2,d=0.2,Cx=4,Cy=4,Ka=0.4,Kb=0.3,Ha=2,Hb=2,D=1,F=1,M=0.8,N=0.5,L=1,q=0.5
for j=0.4
    [t,y]=ode45(@(t,y) XLS(t,y,a,b,c,d,Cx,Cy,Ka,Kb,Ha,Hb,D,F,M,N,L,q),[0 50],[j 0.4]);
    plot(y(:,1),y(:,2),'g--','linewidth',1,'markersize',4);
    hold on 
    end  
a=1,b=7,c=0.2,d=0.2,Cx=4,Cy=4,Ka=0.4,Kb=0.3,Ha=2,Hb=2,D=1,F=1,M=0.8,N=0.5,L=1,q=0.5
for j=0.4
    [t,y]=ode45(@(t,y) XLS(t,y,a,b,c,d,Cx,Cy,Ka,Kb,Ha,Hb,D,F,M,N,L,q),[0 500],[j 0.4]);
    plot(y(:,1),y(:,2),'r.-','linewidth',1,'markersize',4);
    hold on     
end   
a=1,b=0.9,c=0.2,d=0.2,Cx=4,Cy=4,Ka=0.4,Kb=0.3,Ha=2,Hb=2,D=1,F=1,M=0.8,N=0.5,L=1,q=0.5
for j=0.4
    [t,y]=ode45(@(t,y) XLS(t,y,a,b,c,d,Cx,Cy,Ka,Kb,Ha,Hb,D,F,M,N,L,q),[0 50],[j 0.4]);
    plot(y(:,1),y(:,2),'m+','linewidth',1,'markersize',4);
    hold on     
end    
a=1,b=0.7,c=0.2,d=0.2,Cx=4,Cy=4,Ka=0.4,Kb=0.3,Ha=2,Hb=2,D=1,F=1,M=0.8,N=0.5,L=1,q=0.5
for j=0.4
    [t,y]=ode45(@(t,y) XLS(t,y,a,b,c,d,Cx,Cy,Ka,Kb,Ha,Hb,D,F,M,N,L,q),[0 50],[j 0.4]);
    plot(y(:,1),y(:,2),'c.','linewidth',1,'markersize',4);
    hold on     
end    
a=1,b=0.5,c=0.2,d=0.2,Cx=4,Cy=4,Ka=0.4,Kb=0.3,Ha=2,Hb=2,D=1,F=1,M=0.8,N=0.5,L=1,q=0.5
for j=0.4
    [t,y]=ode45(@(t,y) XLS(t,y,a,b,c,d,Cx,Cy,Ka,Kb,Ha,Hb,D,F,M,N,L,q),[0 20],[j 0.4]);
    plot(y(:,1),y(:,2),'k-.','linewidth',1,'markersize',4);
    axis([0 1 0 1])
    set(gca,'XTick',[0:0.2:1],'YTick',[0:0.2:1])
    xlabel('$p$','interpreter','latex');
    ylabel('$e$','interpreter','latex');
    hold on  
%legend('{\rm\fontsize{10.5}r}{\rm\fontsize{7.5}1}{\rm\fontsize{10.5}=0.8},{\rm\fontsize{10.5}r}{\rm\fontsize{7.5}2}{\rm\fontsize{10.5}=0.8}','{\rm\fontsize{10.5}r}{\rm\fontsize{7.5}1}{\rm\fontsize{10.5}=0.7},{\rm\fontsize{10.5}r}{\rm\fontsize{7.5}2}{\rm\fontsize{10.5}=0.7}','{\rm\fontsize{10.5}r}{\rm\fontsize{7.5}1}{\rm\fontsize{10.5}=0.6},{\rm\fontsize{10.5}r}{\rm\fontsize{7.5}2}{\rm\fontsize{10.5}=0.6}');
legend('{\rm\fontsize{10.5}r}{\rm\fontsize{7.5}1}{\rm\fontsize{10.5}=1.0},{\rm\fontsize{10.5}r}{\rm\fontsize{7.5}2}{\rm\fontsize{10.5}=3.0}','{\rm\fontsize{10.5}r}{\rm\fontsize{7.5}1}{\rm\fontsize{10.5}=1.0},{\rm\fontsize{10.5}r}{\rm\fontsize{7.5}2}{\rm\fontsize{10.5}=5.0}','{\rm\fontsize{10.5}r}{\rm\fontsize{7.5}1}{\rm\fontsize{10.5}=1.0},{\rm\fontsize{10.5}r}{\rm\fontsize{7.5}2}{\rm\fontsize{10.5}=7.0}','{\rm\fontsize{10.5}r}{\rm\fontsize{7.5}1}{\rm\fontsize{10.5}=1.0},{\rm\fontsize{10.5}r}{\rm\fontsize{7.5}2}{\rm\fontsize{10.5}=0.9}','{\rm\fontsize{10.5}r}{\rm\fontsize{7.5}1}{\rm\fontsize{10.5}=1.0},{\rm\fontsize{10.5}r}{\rm\fontsize{7.5}2}{\rm\fontsize{10.5}=0.7}','{\rm\fontsize{10.5}r}{\rm\fontsize{7.5}1}{\rm\fontsize{10.5}=1.0},{\rm\fontsize{10.5}r}{\rm\fontsize{7.5}2}{\rm\fontsize{10.5}=0.5}');
end


%——————————————————————————————————————————————————————————
%努力系数的影响
%1.1
a=1,b=1,c=0.2,d=0.2,Cx=4,Cy=4,Ka=0.1,Kb=0.3,Ha=2,Hb=2,D=1,F=1,M=0.8,N=0.5,L=1,q=0.5
for j=0.4
    [t,y]=ode45(@(t,y) XLS(t,y,a,b,c,d,Cx,Cy,Ka,Kb,Ha,Hb,D,F,M,N,L,q),[0 50],[j 0.4]);
    plot(y(:,1),y(:,2),'b','linewidth',1,'markersize',4);
    hold on    
end  
a=1,b=1,c=0.2,d=0.2,Cx=4,Cy=4,Ka=0.2,Kb=0.3,Ha=2,Hb=2,D=1,F=1,M=0.8,N=0.5,L=1,q=0.5
for j=0.4
    [t,y]=ode45(@(t,y) XLS(t,y,a,b,c,d,Cx,Cy,Ka,Kb,Ha,Hb,D,F,M,N,L,q),[0 50],[j 0.4]);
    plot(y(:,1),y(:,2),'g--','linewidth',1,'markersize',4);
    hold on 
    end  
a=1,b=1,c=0.2,d=0.2,Cx=4,Cy=4,Ka=0.3,Kb=0.3,Ha=2,Hb=2,D=1,F=1,M=0.8,N=0.5,L=1,q=0.5
for j=0.4
    [t,y]=ode45(@(t,y) XLS(t,y,a,b,c,d,Cx,Cy,Ka,Kb,Ha,Hb,D,F,M,N,L,q),[0 50],[j 0.4]);
    plot(y(:,1),y(:,2),'r.-','linewidth',1,'markersize',4);
    hold on     
end   
a=1,b=1,c=0.2,d=0.2,Cx=4,Cy=4,Ka=0.4,Kb=0.3,Ha=2,Hb=2,D=1,F=1,M=0.8,N=0.5,L=1,q=0.5
for j=0.4
    [t,y]=ode45(@(t,y) XLS(t,y,a,b,c,d,Cx,Cy,Ka,Kb,Ha,Hb,D,F,M,N,L,q),[0 50],[j 0.4]);
    plot(y(:,1),y(:,2),'m+','linewidth',1,'markersize',4);
    hold on     
end    
a=1,b=1,c=0.2,d=0.2,Cx=4,Cy=4,Ka=0.5,Kb=0.3,Ha=2,Hb=2,D=1,F=1,M=0.8,N=0.5,L=1,q=0.5
for j=0.4
    [t,y]=ode45(@(t,y) XLS(t,y,a,b,c,d,Cx,Cy,Ka,Kb,Ha,Hb,D,F,M,N,L,q),[0 100],[j 0.4]);
    plot(y(:,1),y(:,2),'y-.','linewidth',1,'markersize',4);
    axis([0 1 0 1])
    set(gca,'XTick',[0:0.2:1],'YTick',[0:0.2:1])
    xlabel('$p$','interpreter','latex');
    ylabel('$e$','interpreter','latex');
    hold on  
%legend('{\rm\fontsize{10.5}r}{\rm\fontsize{7.5}1}{\rm\fontsize{10.5}=0.8},{\rm\fontsize{10.5}r}{\rm\fontsize{7.5}2}{\rm\fontsize{10.5}=0.8}','{\rm\fontsize{10.5}r}{\rm\fontsize{7.5}1}{\rm\fontsize{10.5}=0.7},{\rm\fontsize{10.5}r}{\rm\fontsize{7.5}2}{\rm\fontsize{10.5}=0.7}','{\rm\fontsize{10.5}r}{\rm\fontsize{7.5}1}{\rm\fontsize{10.5}=0.6},{\rm\fontsize{10.5}r}{\rm\fontsize{7.5}2}{\rm\fontsize{10.5}=0.6}');
legend('{\rm\fontsize{10.5}K}{\rm\fontsize{7.5}a}{\rm\fontsize{10.5}=0.1}','{\rm\fontsize{10.5}K}{\rm\fontsize{7.5}a}{\rm\fontsize{10.5}=0.2}','{\rm\fontsize{10.5}K}{\rm\fontsize{7.5}a}{\rm\fontsize{10.5}=0.3}','{\rm\fontsize{10.5}K}{\rm\fontsize{7.5}a}{\rm\fontsize{10.5}=0.4}','{\rm\fontsize{10.5}K}{\rm\fontsize{7.5}a}{\rm\fontsize{10.5}=0.5}');
end

%1.2
a=1,b=1,c=0.2,d=0.2,Cx=4,Cy=4,Ka=0.4,Kb=0.1,Ha=2,Hb=2,D=1,F=1,M=0.8,N=0.5,L=1,q=0.5
for j=0.4
    [t,y]=ode45(@(t,y) XLS(t,y,a,b,c,d,Cx,Cy,Ka,Kb,Ha,Hb,D,F,M,N,L,q),[0 50],[j 0.4]);
    plot(y(:,1),y(:,2),'b','linewidth',1,'markersize',4);
    hold on    
end  
a=1,b=1,c=0.2,d=0.2,Cx=4,Cy=4,Ka=0.4,Kb=0.3,Ha=2,Hb=2,D=1,F=1,M=0.8,N=0.5,L=1,q=0.5
for j=0.4
    [t,y]=ode45(@(t,y) XLS(t,y,a,b,c,d,Cx,Cy,Ka,Kb,Ha,Hb,D,F,M,N,L,q),[0 50],[j 0.4]);
    plot(y(:,1),y(:,2),'g--','linewidth',1,'markersize',4);
    hold on 
    end  
a=1,b=1,c=0.2,d=0.2,Cx=4,Cy=4,Ka=0.4,Kb=0.5,Ha=2,Hb=2,D=1,F=1,M=0.8,N=0.5,L=1,q=0.5
for j=0.4
    [t,y]=ode45(@(t,y) XLS(t,y,a,b,c,d,Cx,Cy,Ka,Kb,Ha,Hb,D,F,M,N,L,q),[0 50],[j 0.4]);
    plot(y(:,1),y(:,2),'r.-','linewidth',1,'markersize',4);
    hold on     
end   
a=1,b=1,c=0.2,d=0.2,Cx=4,Cy=4,Ka=0.4,Kb=0.7,Ha=2,Hb=2,D=1,F=1,M=0.8,N=0.5,L=1,q=0.5
for j=0.4
    [t,y]=ode45(@(t,y) XLS(t,y,a,b,c,d,Cx,Cy,Ka,Kb,Ha,Hb,D,F,M,N,L,q),[0 50],[j 0.4]);
    plot(y(:,1),y(:,2),'m+','linewidth',1,'markersize',4);
    hold on     
end    
a=1,b=1,c=0.2,d=0.2,Cx=4,Cy=4,Ka=0.4,Kb=0.9,Ha=2,Hb=2,D=1,F=1,M=0.8,N=0.5,L=1,q=0.5
for j=0.4
    [t,y]=ode45(@(t,y) XLS(t,y,a,b,c,d,Cx,Cy,Ka,Kb,Ha,Hb,D,F,M,N,L,q),[0 50],[j 0.4]);
    plot(y(:,1),y(:,2),'y-.','linewidth',1,'markersize',4);
    axis([0 1 0 1])
    set(gca,'XTick',[0:0.2:1],'YTick',[0:0.2:1])
    xlabel('$p$','interpreter','latex');
    ylabel('$e$','interpreter','latex');
    hold on  
%legend('{\rm\fontsize{10.5}r}{\rm\fontsize{7.5}1}{\rm\fontsize{10.5}=0.8},{\rm\fontsize{10.5}r}{\rm\fontsize{7.5}2}{\rm\fontsize{10.5}=0.8}','{\rm\fontsize{10.5}r}{\rm\fontsize{7.5}1}{\rm\fontsize{10.5}=0.7},{\rm\fontsize{10.5}r}{\rm\fontsize{7.5}2}{\rm\fontsize{10.5}=0.7}','{\rm\fontsize{10.5}r}{\rm\fontsize{7.5}1}{\rm\fontsize{10.5}=0.6},{\rm\fontsize{10.5}r}{\rm\fontsize{7.5}2}{\rm\fontsize{10.5}=0.6}');
legend('{\rm\fontsize{10.5}K}{\rm\fontsize{7.5}b}{\rm\fontsize{10.5}=0.1}','{\rm\fontsize{10.5}K}{\rm\fontsize{7.5}b}{\rm\fontsize{10.5}=0.3}','{\rm\fontsize{10.5}K}{\rm\fontsize{7.5}b}{\rm\fontsize{10.5}=0.5}','{\rm\fontsize{10.5}K}{\rm\fontsize{7.5}b}{\rm\fontsize{10.5}=0.7}','{\rm\fontsize{10.5}K}{\rm\fontsize{7.5}b}{\rm\fontsize{10.5}=0.9}');
end
%同侪机制的影响
%2.1
a=1,b=1,c=0.2,d=0.2,Cx=4,Cy=4,Ka=0.4,Kb=0.3,Ha=2,Hb=2,D=0.2,F=1,M=0.8,N=0.5,L=1,q=0.5
for j=0.4
    [t,y]=ode45(@(t,y) XLS(t,y,a,b,c,d,Cx,Cy,Ka,Kb,Ha,Hb,D,F,M,N,L,q),[0 50],[j 0.4]);
    plot(y(:,1),y(:,2),'b','linewidth',1,'markersize',4);
    hold on    
end  
a=1,b=1,c=0.2,d=0.2,Cx=4,Cy=4,Ka=0.4,Kb=0.3,Ha=2,Hb=2,D=0.6,F=1,M=0.8,N=0.5,L=1,q=0.5
for j=0.4
    [t,y]=ode45(@(t,y) XLS(t,y,a,b,c,d,Cx,Cy,Ka,Kb,Ha,Hb,D,F,M,N,L,q),[0 50],[j 0.4]);
    plot(y(:,1),y(:,2),'g--','linewidth',1,'markersize',4);
    hold on 
    end  
a=1,b=1,c=0.2,d=0.2,Cx=4,Cy=4,Ka=0.4,Kb=0.3,Ha=2,Hb=2,D=1,F=1,M=0.8,N=0.5,L=1,q=0.5
for j=0.4
    [t,y]=ode45(@(t,y) XLS(t,y,a,b,c,d,Cx,Cy,Ka,Kb,Ha,Hb,D,F,M,N,L,q),[0 50],[j 0.4]);
    plot(y(:,1),y(:,2),'r.-','linewidth',1,'markersize',4);
    hold on     
end   
a=1,b=1,c=0.2,d=0.2,Cx=4,Cy=4,Ka=0.4,Kb=0.3,Ha=2,Hb=2,D=1.4,F=1,M=0.8,N=0.5,L=1,q=0.5
for j=0.4
    [t,y]=ode45(@(t,y) XLS(t,y,a,b,c,d,Cx,Cy,Ka,Kb,Ha,Hb,D,F,M,N,L,q),[0 50],[j 0.4]);
    plot(y(:,1),y(:,2),'m+','linewidth',1,'markersize',4);
    hold on     
end    
a=1,b=1,c=0.2,d=0.2,Cx=4,Cy=4,Ka=0.4,Kb=0.3,Ha=2,Hb=2,D=1.8,F=1,M=0.8,N=0.5,L=1,q=0.5
for j=0.4
    [t,y]=ode45(@(t,y) XLS(t,y,a,b,c,d,Cx,Cy,Ka,Kb,Ha,Hb,D,F,M,N,L,q),[0 50],[j 0.4]);
    plot(y(:,1),y(:,2),'y-.','linewidth',1,'markersize',4);
    axis([0 1 0 1])
    set(gca,'XTick',[0:0.2:1],'YTick',[0:0.2:1])
    xlabel('$p$','interpreter','latex');
    ylabel('$e$','interpreter','latex');
    hold on  
%legend('{\rm\fontsize{10.5}r}{\rm\fontsize{7.5}1}{\rm\fontsize{10.5}=0.8},{\rm\fontsize{10.5}r}{\rm\fontsize{7.5}2}{\rm\fontsize{10.5}=0.8}','{\rm\fontsize{10.5}r}{\rm\fontsize{7.5}1}{\rm\fontsize{10.5}=0.7},{\rm\fontsize{10.5}r}{\rm\fontsize{7.5}2}{\rm\fontsize{10.5}=0.7}','{\rm\fontsize{10.5}r}{\rm\fontsize{7.5}1}{\rm\fontsize{10.5}=0.6},{\rm\fontsize{10.5}r}{\rm\fontsize{7.5}2}{\rm\fontsize{10.5}=0.6}');
legend('{\rm\fontsize{10.5}D=0.2}','{\rm\fontsize{10.5}D=0.6}','{\rm\fontsize{10.5}D=1.0}','{\rm\fontsize{10.5}D=1.4}','{\rm\fontsize{10.5}D=1.8}');
end

%2.2
a=1,b=1,c=0.2,d=0.2,Cx=4,Cy=4,Ka=0.4,Kb=0.3,Ha=2,Hb=2,D=1,F=0.2,M=0.8,N=0.5,L=1,q=0.5
for j=0.4
    [t,y]=ode45(@(t,y) XLS(t,y,a,b,c,d,Cx,Cy,Ka,Kb,Ha,Hb,D,F,M,N,L,q),[0 50],[j 0.4]);
    plot(y(:,1),y(:,2),'b','linewidth',1,'markersize',4);
    hold on    
end  
a=1,b=1,c=0.2,d=0.2,Cx=4,Cy=4,Ka=0.4,Kb=0.3,Ha=2,Hb=2,D=1,F=0.6,M=0.8,N=0.5,L=1,q=0.5
for j=0.4
    [t,y]=ode45(@(t,y) XLS(t,y,a,b,c,d,Cx,Cy,Ka,Kb,Ha,Hb,D,F,M,N,L,q),[0 50],[j 0.4]);
    plot(y(:,1),y(:,2),'g--','linewidth',1,'markersize',4);
    hold on 
    end  
a=1,b=1,c=0.2,d=0.2,Cx=4,Cy=4,Ka=0.4,Kb=0.3,Ha=2,Hb=2,D=1,F=1,M=0.8,N=0.5,L=1,q=0.5
for j=0.4
    [t,y]=ode45(@(t,y) XLS(t,y,a,b,c,d,Cx,Cy,Ka,Kb,Ha,Hb,D,F,M,N,L,q),[0 50],[j 0.4]);
    plot(y(:,1),y(:,2),'r.-','linewidth',1,'markersize',4);
    hold on     
end   
a=1,b=1,c=0.2,d=0.2,Cx=4,Cy=4,Ka=0.4,Kb=0.3,Ha=2,Hb=2,D=1,F=1.4,M=0.8,N=0.5,L=1,q=0.5
for j=0.4
    [t,y]=ode45(@(t,y) XLS(t,y,a,b,c,d,Cx,Cy,Ka,Kb,Ha,Hb,D,F,M,N,L,q),[0 50],[j 0.4]);
    plot(y(:,1),y(:,2),'m+','linewidth',1,'markersize',4);
    hold on     
end    
a=1,b=1,c=0.2,d=0.2,Cx=4,Cy=4,Ka=0.4,Kb=0.3,Ha=2,Hb=2,D=1,F=1.8,M=0.8,N=0.5,L=1,q=0.5
for j=0.4
    [t,y]=ode45(@(t,y) XLS(t,y,a,b,c,d,Cx,Cy,Ka,Kb,Ha,Hb,D,F,M,N,L,q),[0 50],[j 0.4]);
    plot(y(:,1),y(:,2),'y-.','linewidth',1,'markersize',4);
    axis([0 1 0 1])
    set(gca,'XTick',[0:0.2:1],'YTick',[0:0.2:1])
    xlabel('$p$','interpreter','latex');
    ylabel('$e$','interpreter','latex');
    hold on  
%legend('{\rm\fontsize{10.5}r}{\rm\fontsize{7.5}1}{\rm\fontsize{10.5}=0.8},{\rm\fontsize{10.5}r}{\rm\fontsize{7.5}2}{\rm\fontsize{10.5}=0.8}','{\rm\fontsize{10.5}r}{\rm\fontsize{7.5}1}{\rm\fontsize{10.5}=0.7},{\rm\fontsize{10.5}r}{\rm\fontsize{7.5}2}{\rm\fontsize{10.5}=0.7}','{\rm\fontsize{10.5}r}{\rm\fontsize{7.5}1}{\rm\fontsize{10.5}=0.6},{\rm\fontsize{10.5}r}{\rm\fontsize{7.5}2}{\rm\fontsize{10.5}=0.6}');
legend('{\rm\fontsize{10.5}F=0.2}','{\rm\fontsize{10.5}F=0.6}','{\rm\fontsize{10.5}F=1.0}','{\rm\fontsize{10.5}F=1.4}','{\rm\fontsize{10.5}F=1.8}');
end

%反馈机制的影响
%3.1
a=1,b=1,c=0.2,d=0.2,Cx=4,Cy=4,Ka=0.4,Kb=0.3,Ha=2,Hb=2,D=1,F=1,M=0.2,N=0.5,L=1,q=0.5
for j=0.4
    [t,y]=ode45(@(t,y) XLS(t,y,a,b,c,d,Cx,Cy,Ka,Kb,Ha,Hb,D,F,M,N,L,q),[0 50],[j 0.4]);
    plot(y(:,1),y(:,2),'b','linewidth',1,'markersize',4);
    hold on    
end  
a=1,b=1,c=0.2,d=0.2,Cx=4,Cy=4,Ka=0.4,Kb=0.3,Ha=2,Hb=2,D=1,F=1,M=0.5,N=0.5,L=1,q=0.5
for j=0.4
    [t,y]=ode45(@(t,y) XLS(t,y,a,b,c,d,Cx,Cy,Ka,Kb,Ha,Hb,D,F,M,N,L,q),[0 50],[j 0.4]);
    plot(y(:,1),y(:,2),'g--','linewidth',1,'markersize',4);
    hold on 
    end  
a=1,b=1,c=0.2,d=0.2,Cx=4,Cy=4,Ka=0.4,Kb=0.3,Ha=2,Hb=2,D=1,F=1,M=0.8,N=0.5,L=1,q=0.5
for j=0.4
    [t,y]=ode45(@(t,y) XLS(t,y,a,b,c,d,Cx,Cy,Ka,Kb,Ha,Hb,D,F,M,N,L,q),[0 50],[j 0.4]);
    plot(y(:,1),y(:,2),'r.-','linewidth',1,'markersize',4);
    hold on     
end   
a=1,b=1,c=0.2,d=0.2,Cx=4,Cy=4,Ka=0.4,Kb=0.3,Ha=2,Hb=2,D=1,F=1,M=1.1,N=0.5,L=1,q=0.5
for j=0.4
    [t,y]=ode45(@(t,y) XLS(t,y,a,b,c,d,Cx,Cy,Ka,Kb,Ha,Hb,D,F,M,N,L,q),[0 50],[j 0.4]);
    plot(y(:,1),y(:,2),'m+','linewidth',1,'markersize',4);
    hold on     
end    
a=1,b=1,c=0.2,d=0.2,Cx=4,Cy=4,Ka=0.4,Kb=0.3,Ha=2,Hb=2,D=1,F=1,M=1.4,N=0.5,L=1,q=0.5
for j=0.4
    [t,y]=ode45(@(t,y) XLS(t,y,a,b,c,d,Cx,Cy,Ka,Kb,Ha,Hb,D,F,M,N,L,q),[0 50],[j 0.4]);
    plot(y(:,1),y(:,2),'y-.','linewidth',1,'markersize',4);
    axis([0 1 0 1])
    set(gca,'XTick',[0:0.2:1],'YTick',[0:0.2:1])
    xlabel('$p$','interpreter','latex');
    ylabel('$e$','interpreter','latex');
    hold on  
%legend('{\rm\fontsize{10.5}r}{\rm\fontsize{7.5}1}{\rm\fontsize{10.5}=0.8},{\rm\fontsize{10.5}r}{\rm\fontsize{7.5}2}{\rm\fontsize{10.5}=0.8}','{\rm\fontsize{10.5}r}{\rm\fontsize{7.5}1}{\rm\fontsize{10.5}=0.7},{\rm\fontsize{10.5}r}{\rm\fontsize{7.5}2}{\rm\fontsize{10.5}=0.7}','{\rm\fontsize{10.5}r}{\rm\fontsize{7.5}1}{\rm\fontsize{10.5}=0.6},{\rm\fontsize{10.5}r}{\rm\fontsize{7.5}2}{\rm\fontsize{10.5}=0.6}');
legend('{\rm\fontsize{10.5}M=0.2}','{\rm\fontsize{10.5}M=0.5}','{\rm\fontsize{10.5}M=0.8}','{\rm\fontsize{10.5}M=1.1}','{\rm\fontsize{10.5}M=1.4}');
end

%3.2
a=1,b=1,c=0.2,d=0.2,Cx=4,Cy=4,Ka=0.4,Kb=0.3,Ha=2,Hb=2,D=1,F=1,M=0.8,N=0.2,L=1,q=0.5
for j=0.4
    [t,y]=ode45(@(t,y) XLS(t,y,a,b,c,d,Cx,Cy,Ka,Kb,Ha,Hb,D,F,M,N,L,q),[0 50],[j 0.4]);
    plot(y(:,1),y(:,2),'b','linewidth',1,'markersize',4);
    hold on    
end  
a=1,b=1,c=0.2,d=0.2,Cx=4,Cy=4,Ka=0.4,Kb=0.3,Ha=2,Hb=2,D=1,F=1,M=0.8,N=0.5,L=1,q=0.5
for j=0.4
    [t,y]=ode45(@(t,y) XLS(t,y,a,b,c,d,Cx,Cy,Ka,Kb,Ha,Hb,D,F,M,N,L,q),[0 50],[j 0.4]);
    plot(y(:,1),y(:,2),'g--','linewidth',1,'markersize',4);
    hold on 
    end  
a=1,b=1,c=0.2,d=0.2,Cx=4,Cy=4,Ka=0.4,Kb=0.3,Ha=2,Hb=2,D=1,F=1,M=0.8,N=0.8,L=1,q=0.5
for j=0.4
    [t,y]=ode45(@(t,y) XLS(t,y,a,b,c,d,Cx,Cy,Ka,Kb,Ha,Hb,D,F,M,N,L,q),[0 50],[j 0.4]);
    plot(y(:,1),y(:,2),'r.-','linewidth',1,'markersize',4);
    hold on     
end   
a=1,b=1,c=0.2,d=0.2,Cx=4,Cy=4,Ka=0.4,Kb=0.3,Ha=2,Hb=2,D=1,F=1,M=0.8,N=1.1,L=1,q=0.5
for j=0.4
    [t,y]=ode45(@(t,y) XLS(t,y,a,b,c,d,Cx,Cy,Ka,Kb,Ha,Hb,D,F,M,N,L,q),[0 50],[j 0.4]);
    plot(y(:,1),y(:,2),'m+','linewidth',1,'markersize',4);
    hold on     
end    
a=1,b=1,c=0.2,d=0.2,Cx=4,Cy=4,Ka=0.4,Kb=0.3,Ha=2,Hb=2,D=1,F=1,M=0.8,N=1.4,L=1,q=0.5
for j=0.4
    [t,y]=ode45(@(t,y) XLS(t,y,a,b,c,d,Cx,Cy,Ka,Kb,Ha,Hb,D,F,M,N,L,q),[0 50],[j 0.4]);
    plot(y(:,1),y(:,2),'y-.','linewidth',1,'markersize',4);
    axis([0 1 0 1])
    set(gca,'XTick',[0:0.2:1],'YTick',[0:0.2:1])
    xlabel('$p$','interpreter','latex');
    ylabel('$e$','interpreter','latex');
    hold on  
%legend('{\rm\fontsize{10.5}r}{\rm\fontsize{7.5}1}{\rm\fontsize{10.5}=0.8},{\rm\fontsize{10.5}r}{\rm\fontsize{7.5}2}{\rm\fontsize{10.5}=0.8}','{\rm\fontsize{10.5}r}{\rm\fontsize{7.5}1}{\rm\fontsize{10.5}=0.7},{\rm\fontsize{10.5}r}{\rm\fontsize{7.5}2}{\rm\fontsize{10.5}=0.7}','{\rm\fontsize{10.5}r}{\rm\fontsize{7.5}1}{\rm\fontsize{10.5}=0.6},{\rm\fontsize{10.5}r}{\rm\fontsize{7.5}2}{\rm\fontsize{10.5}=0.6}');
legend('{\rm\fontsize{10.5}N=0.2}','{\rm\fontsize{10.5}N=0.5}','{\rm\fontsize{10.5}N=0.8}','{\rm\fontsize{10.5}N=1.1}','{\rm\fontsize{10.5}N=1.4}');
end
%风险机制的影响
%4.1
a=1,b=1,c=0.2,d=0.2,Cx=4,Cy=4,Ka=0.4,Kb=0.3,Ha=2,Hb=2,D=1,F=1,M=0.8,N=0.5,L=1,q=0.5
for j=0.4
    [t,y]=ode45(@(t,y) XLS(t,y,a,b,c,d,Cx,Cy,Ka,Kb,Ha,Hb,D,F,M,N,L,q),[0 50],[j 0.4]);
    plot(y(:,1),y(:,2),'b','linewidth',1,'markersize',4);
    hold on    
end  
a=1,b=1,c=0.4,d=0.2,Cx=4,Cy=4,Ka=0.4,Kb=0.3,Ha=2,Hb=2,D=1,F=1,M=0.8,N=0.5,L=1,q=0.5
for j=0.4
    [t,y]=ode45(@(t,y) XLS(t,y,a,b,c,d,Cx,Cy,Ka,Kb,Ha,Hb,D,F,M,N,L,q),[0 50],[j 0.4]);
    plot(y(:,1),y(:,2),'g--','linewidth',1,'markersize',4);
    hold on 
    end  
a=1,b=1,c=0.6,d=0.2,Cx=4,Cy=4,Ka=0.4,Kb=0.3,Ha=2,Hb=2,D=1,F=1,M=0.8,N=0.5,L=1,q=0.5
for j=0.4
    [t,y]=ode45(@(t,y) XLS(t,y,a,b,c,d,Cx,Cy,Ka,Kb,Ha,Hb,D,F,M,N,L,q),[0 50],[j 0.4]);
    plot(y(:,1),y(:,2),'r.-','linewidth',1,'markersize',4);
    hold on     
end   
a=1,b=1,c=0.8,d=0.2,Cx=4,Cy=4,Ka=0.4,Kb=0.3,Ha=2,Hb=2,D=1,F=1,M=0.8,N=0.5,L=1,q=0.5
for j=0.4
    [t,y]=ode45(@(t,y) XLS(t,y,a,b,c,d,Cx,Cy,Ka,Kb,Ha,Hb,D,F,M,N,L,q),[0 50],[j 0.4]);
    plot(y(:,1),y(:,2),'m+','linewidth',1,'markersize',4);
    hold on     
end    
a=1,b=1,c=1,d=0.2,Cx=4,Cy=4,Ka=0.4,Kb=0.3,Ha=2,Hb=2,D=1,F=1,M=0.8,N=0.5,L=1,q=0.5
for j=0.4
    [t,y]=ode45(@(t,y) XLS(t,y,a,b,c,d,Cx,Cy,Ka,Kb,Ha,Hb,D,F,M,N,L,q),[0 50],[j 0.4]);
    plot(y(:,1),y(:,2),'y-.','linewidth',1,'markersize',4);
    axis([0 1 0 1])
    set(gca,'XTick',[0:0.2:1],'YTick',[0:0.2:1])
    xlabel('$p$','interpreter','latex');
    ylabel('$e$','interpreter','latex');
    hold on  
%legend('{\rm\fontsize{10.5}}{\rm\fontsize{7.5}1}{\rm\fontsize{10.5}=0.8},{\rm\fontsize{10.5}r}{\rm\fontsize{7.5}2}{\rm\fontsize{10.5}=0.8}','{\rm\fontsize{10.5}r}{\rm\fontsize{7.5}1}{\rm\fontsize{10.5}=0.7},{\rm\fontsize{10.5}r}{\rm\fontsize{7.5}2}{\rm\fontsize{10.5}=0.7}','{\rm\fontsize{10.5}r}{\rm\fontsize{7.5}1}{\rm\fontsize{10.5}=0.6},{\rm\fontsize{10.5}r}{\rm\fontsize{7.5}2}{\rm\fontsize{10.5}=0.6}');
%legend('{\rm\fontsize{10.5}ψ}{\rm\fontsize{7.5}1}{\rm\fontsize{10.5}=2.0},{\rm\fontsize{10.5}r}{\rm\fontsize{7.5}2}{\rm\fontsize{10.5}=2.0}','{\rm\fontsize{10.5}r}{\rm\fontsize{7.5}1}{\rm\fontsize{10.5}=3.0},{\rm\fontsize{10.5}r}{\rm\fontsize{7.5}2}{\rm\fontsize{10.5}=3.0}','{\rm\fontsize{10.5}r}{\rm\fontsize{7.5}1}{\rm\fontsize{10.5}=4.0},{\rm\fontsize{10.5}r}{\rm\fontsize{7.5}2}{\rm\fontsize{10.5}=4.0}','{\rm\fontsize{10.5}r}{\rm\fontsize{7.5}1}{\rm\fontsize{10.5}=2.0},{\rm\fontsize{10.5}r}{\rm\fontsize{7.5}2}{\rm\fontsize{10.5}=3.0}','{\rm\fontsize{10.5}r}{\rm\fontsize{7.5}1}{\rm\fontsize{10.5}=3.0},{\rm\fontsize{10.5}r}{\rm\fontsize{7.5}2}{\rm\fontsize{10.5}=2.0}');
legend('{\rm\fontsize{10.5}ψ=0.2}','{\rm\fontsize{10.5}ψ=0.4}','{\rm\fontsize{10.5}ψ=0.6}','{\rm\fontsize{10.5}ψ=0.8}','{\rm\fontsize{10.5}ψ=1.0}');
end


%4.2
a=1,b=1,c=0.2,d=0.2,Cx=4,Cy=4,Ka=0.4,Kb=0.3,Ha=2,Hb=2,D=1,F=1,M=0.8,N=0.5,L=1,q=0.5
for j=0.4
    [t,y]=ode45(@(t,y) XLS(t,y,a,b,c,d,Cx,Cy,Ka,Kb,Ha,Hb,D,F,M,N,L,q),[0 50],[j 0.4]);
    plot(y(:,1),y(:,2),'b','linewidth',1,'markersize',4);
    hold on    
end  
a=1,b=1,c=0.2,d=0.4,Cx=4,Cy=4,Ka=0.4,Kb=0.3,Ha=2,Hb=2,D=1,F=1,M=0.8,N=0.5,L=1,q=0.5
for j=0.4
    [t,y]=ode45(@(t,y) XLS(t,y,a,b,c,d,Cx,Cy,Ka,Kb,Ha,Hb,D,F,M,N,L,q),[0 50],[j 0.4]);
    plot(y(:,1),y(:,2),'g--','linewidth',1,'markersize',4);
    hold on 
    end  
a=1,b=1,c=0.2,d=0.6,Cx=4,Cy=4,Ka=0.4,Kb=0.3,Ha=2,Hb=2,D=1,F=1,M=0.8,N=0.5,L=1,q=0.5
for j=0.4
    [t,y]=ode45(@(t,y) XLS(t,y,a,b,c,d,Cx,Cy,Ka,Kb,Ha,Hb,D,F,M,N,L,q),[0 50],[j 0.4]);
    plot(y(:,1),y(:,2),'r.-','linewidth',1,'markersize',4);
    hold on     
end   
a=1,b=1,c=0.2,d=0.8,Cx=4,Cy=4,Ka=0.4,Kb=0.3,Ha=2,Hb=2,D=1,F=1,M=0.8,N=0.5,L=1,q=0.5
for j=0.4
    [t,y]=ode45(@(t,y) XLS(t,y,a,b,c,d,Cx,Cy,Ka,Kb,Ha,Hb,D,F,M,N,L,q),[0 50],[j 0.4]);
    plot(y(:,1),y(:,2),'m+','linewidth',1,'markersize',4);
    hold on     
end    
a=1,b=1,c=0.2,d=1,Cx=4,Cy=4,Ka=0.4,Kb=0.3,Ha=2,Hb=2,D=1,F=1,M=0.8,N=0.5,L=1,q=0.5
for j=0.4
    [t,y]=ode45(@(t,y) XLS(t,y,a,b,c,d,Cx,Cy,Ka,Kb,Ha,Hb,D,F,M,N,L,q),[0 50],[j 0.4]);
    plot(y(:,1),y(:,2),'y-.','linewidth',1,'markersize',4);
    axis([0 1 0 1])
    set(gca,'XTick',[0:0.2:1],'YTick',[0:0.2:1])
    xlabel('$p$','interpreter','latex');
    ylabel('$e$','interpreter','latex');
    hold on  
%legend('{\rm\fontsize{10.5}r}{\rm\fontsize{7.5}1}{\rm\fontsize{10.5}=0.8},{\rm\fontsize{10.5}r}{\rm\fontsize{7.5}2}{\rm\fontsize{10.5}=0.8}','{\rm\fontsize{10.5}r}{\rm\fontsize{7.5}1}{\rm\fontsize{10.5}=0.7},{\rm\fontsize{10.5}r}{\rm\fontsize{7.5}2}{\rm\fontsize{10.5}=0.7}','{\rm\fontsize{10.5}r}{\rm\fontsize{7.5}1}{\rm\fontsize{10.5}=0.6},{\rm\fontsize{10.5}r}{\rm\fontsize{7.5}2}{\rm\fontsize{10.5}=0.6}');
legend('{\rm\fontsize{10.5}φ=0.2}','{\rm\fontsize{10.5}φ=0.4}','{\rm\fontsize{10.5}φ=0.6}','{\rm\fontsize{10.5}φ=0.8}','{\rm\fontsize{10.5}φ=1.0}');
end

%4.3
a=1,b=1,c=0.2,d=0.2,Cx=4,Cy=4,Ka=0.4,Kb=0.3,Ha=2,Hb=2,D=1,F=1,M=0.8,N=0.5,L=1,q=0.5
for j=0.4
    [t,y]=ode45(@(t,y) XLS(t,y,a,b,c,d,Cx,Cy,Ka,Kb,Ha,Hb,D,F,M,N,L,q),[0 50],[j 0.4]);
    plot(y(:,1),y(:,2),'b','linewidth',1,'markersize',4);
    hold on    
end  
a=1,b=1,c=0.2,d=0.2,Cx=4,Cy=4,Ka=0.4,Kb=0.3,Ha=2,Hb=2,D=1,F=1,M=0.8,N=0.5,L=3,q=0.5
for j=0.4
    [t,y]=ode45(@(t,y) XLS(t,y,a,b,c,d,Cx,Cy,Ka,Kb,Ha,Hb,D,F,M,N,L,q),[0 50],[j 0.4]);
    plot(y(:,1),y(:,2),'g--','linewidth',1,'markersize',4);
    hold on 
    end  
a=1,b=1,c=0.2,d=0.2,Cx=4,Cy=4,Ka=0.4,Kb=0.3,Ha=2,Hb=2,D=1,F=1,M=0.8,N=0.5,L=5,q=0.5
for j=0.4
    [t,y]=ode45(@(t,y) XLS(t,y,a,b,c,d,Cx,Cy,Ka,Kb,Ha,Hb,D,F,M,N,L,q),[0 50],[j 0.4]);
    plot(y(:,1),y(:,2),'r.-','linewidth',1,'markersize',4);
    hold on     
end   
a=1,b=1,c=0.2,d=0.2,Cx=4,Cy=4,Ka=0.4,Kb=0.3,Ha=2,Hb=2,D=1,F=1,M=0.8,N=0.5,L=7,q=0.5
for j=0.4
    [t,y]=ode45(@(t,y) XLS(t,y,a,b,c,d,Cx,Cy,Ka,Kb,Ha,Hb,D,F,M,N,L,q),[0 50],[j 0.4]);
    plot(y(:,1),y(:,2),'m+','linewidth',1,'markersize',4);
    hold on     
end    
a=1,b=1,c=0.2,d=0.2,Cx=4,Cy=4,Ka=0.4,Kb=0.3,Ha=2,Hb=2,D=1,F=1,M=0.8,N=0.5,L=9,q=0.5
for j=0.4
    [t,y]=ode45(@(t,y) XLS(t,y,a,b,c,d,Cx,Cy,Ka,Kb,Ha,Hb,D,F,M,N,L,q),[0 50],[j 0.4]);
    plot(y(:,1),y(:,2),'y-.','linewidth',1,'markersize',4);
    axis([0 1 0 1])
    set(gca,'XTick',[0:0.2:1],'YTick',[0:0.2:1])
    xlabel('$p$','interpreter','latex');
    ylabel('$e$','interpreter','latex');
    hold on  
%legend('{\rm\fontsize{10.5}r}{\rm\fontsize{7.5}1}{\rm\fontsize{10.5}=0.8},{\rm\fontsize{10.5}r}{\rm\fontsize{7.5}2}{\rm\fontsize{10.5}=0.8}','{\rm\fontsize{10.5}r}{\rm\fontsize{7.5}1}{\rm\fontsize{10.5}=0.7},{\rm\fontsize{10.5}r}{\rm\fontsize{7.5}2}{\rm\fontsize{10.5}=0.7}','{\rm\fontsize{10.5}r}{\rm\fontsize{7.5}1}{\rm\fontsize{10.5}=0.6},{\rm\fontsize{10.5}r}{\rm\fontsize{7.5}2}{\rm\fontsize{10.5}=0.6}');
legend('{\rm\fontsize{10.5}L=1.0}','{\rm\fontsize{10.5}L=3.0}','{\rm\fontsize{10.5}L=5.0}','{\rm\fontsize{10.5}L=7.0}','{\rm\fontsize{10.5}L=9.0}');
end
